# Supplementary material for: Force Depression in Plantar Flexors Exists Equally in Plantar Flexed and Dorsiflexed Regions
Source: Front Physiol. 2017 Mar 24;8:183. doi: 10.3389/fphys.2017.00183 (PMC5364859; doi:10.3389/fphys.2017.00183)
Supplement: Supplementary file 1 [file DataSheet1.XLSX]

## Sheet: Sheet1
Joint torque 4.9 s after the onset of contraction (Nm)						Fascicle length behavior during active shortening (cm)								Impulse during active shortening (Nm・s)
	Reference trial		Residual force depression trial				Long condition			Short condition				Subject	Long condition	Short condition
Subject	Long condition	Short condition	Long condition	Short condition		Subject	before shortening	after shortening	magnitude of shortening	before shortening	after shortening	magnitude of shortening		1	26.5961	25.4052
1	34.28	24.01	32.91	20.94		1	5.54163	4.76615	0.775485	4.90232	4.08678	0.81554		2	24.4099	27.4403
2	39.6	33.78	39	22.92		2	7.49983	6.18399	1.31584	6.3689	4.54379	1.82511		3	31.4117	24.9083
3	42.67	24.47	33.68	19.53		3	5.10529	4.31416	0.79113	4.51505	3.49978	1.01527		4	36.2885	36.0565
4	42.67	34.6	44.5	34.24		4	5.399	4.47137	0.927629	4.36365	3.43977	0.923881		5	36.4116	29.0842
5	44.82	27.27	41.38	26.9		5	5.72276	4.96806	0.754704	5.0489	4.34764	0.701259		6	39.423	31.6878
6	55.59	32.54	46.84	26.76		6	7.3173	6.4184	0.898899	6.71052	4.877	1.83352		7	30.5252	31.0844
7	46.79	28.41	41.01	26.49		7	5.58433	4.89867	0.685656	5.12723	3.27742	1.84981		8	18.8656	17.9101
8	26.9	13.43	22.87	12.38		8	6.01208	4.98781	1.02427	5.11949	3.41778	1.70171		9	30.663	25.0834
9	39.59	23	35.56	20.94		9	5.19436	4.16849	1.02587	4.99391	3.69012	1.30379		10	36.8863	33.4434
10	45.92	28.51	43.67	23.42		10	5.88111	5.06629	0.814811	5.1933	3.77675	1.41655		11	46.2661	36.8137
11	53.11	39.27	53.62	33.23		11	6.3464	5.61655	0.729854	5.4337	3.78164	1.65206		MEAN	32.5224	28.9925
MEAN	42.9036	28.1173	39.5491	24.3409		MEAN	5.96401	5.07818	0.885831	5.25245	3.88531	1.36714		SD	7.62224	5.59097
SD	8.03415	7.00763	8.19181	6.21478		SD	0.798454	0.723763	0.182587	0.707583	0.516456	0.439061
Fascicle length 4.9 s after the onset of contraction (cm)
	Reference trial		Residual force depression trial
Subject	Long condition	Short condition	Long condition	Short condition
1	4.82346	4.36978	4.89106	4.30816
2	5.88535	4.64186	5.61643	4.4868
3	4.52521	3.45032	4.32479	3.52731
4	4.63408	3.5343	4.51882	3.67861
5	4.99932	3.81271	4.70663	3.98641
6	5.90791	5.18334	6.25241	5.16393
7	4.37043	3.43776	4.5591	3.32011
8	4.78679	4.29173	5.17642	4.22242
9	5.56515	4.28811	4.81618	4.15549
10	4.60643	3.57431	4.59618	3.67974
11	4.64814	3.76226	5.46257	3.9373
MEAN	4.97748	4.0315	4.99278	4.04239
SD	0.550724	0.566936	0.580488	0.513441
Pennation angle 4.9 s after the onset of contraction (degree)
	Reference trial		Residual force depression trial
Subject	Long condition	Short condition	Long condition	Short condition
1	23.4133	24.5774	22.707	24.3705
2	21.9423	23.1098	22.1506	24.1895
3	26.7967	34.6481	28.9697	33.3906
4	25.1721	28.2525	25.2305	28.1901
5	25.2777	29.4326	26.1469	29.6254
6	23.8654	24.3465	22.5353	24.304
7	27.573	34.4505	24.0338	36.1002
8	25.5839	25.8499	23.8836	30.5279
9	19.1761	23.8868	21.7588	24.7726
10	28.6067	33.1642	27.6812	32.93
11	28.2729	33.7546	24.2824	32.9947
MEAN	25.0618	28.6794	24.4891	29.2178
SD	2.84687	4.61678	2.32588	4.34108
